# Supplementary material for: Comparative dynamics of coffee–tea cultural spaces in two Chinese cities: Evidence from Qingdao and Jinan, 2018–2024
Source: PLoS One. 2026 Aug 3;21(8):e0355398. doi: 10.1371/journal.pone.0355398 (PMC13432132; doi:10.1371/journal.pone.0355398)
Supplement: S1 Table — (XLSX) [file pone.0355398.s010.xlsx]

## Sheet: Sheet1
City	Step	Filtering / Processing step	Grids (N)	Active grid-years (N)	Coffee POIs (N)	Tea POIs (N)	Notes
Jinan	0	All grids within municipal boundary	32765	—	5116	8714	Initial fishnet (500 m × 500 m)
	1	Grids with ≥1 coffee or tea POI (any year)	1189	4664	4923	7953	Removes permanently inactive grids
	2	Grids with cumulative POIs ≥ 4 (2018–2024)	759	3914	4593	7476	Ensures minimum activity level
	3	Grids with cumulative POIs ≥ 4 and observations in ≥ 4 years	613	3519	4323	6929	Defines core activity grids
	4	Queen adjacency–based spatial expansion	3513	4442	4832	7774	Two-ring expansion applied
	5	Clusters with total area ≥ 120 km²	1731	3312	4117	5575	Retains major contiguous clusters
	6	Interior holes filled (≤ 10 km²)	1742	3316	4124	5579	Final study-area mask
Qingdao	0	All grids within municipal boundary	45696	—	12776	12904	Initial fishnet (500 m × 500 m)
	1	Grids with ≥1 coffee or tea POI (any year)	2338	9832	12717	12893	Removes permanently inactive grids
	2	Grids with cumulative POIs ≥ 4 (2018–2024)	1480	8166	12018	11895	Ensures minimum activity level
	3	Grids with cumulative POIs ≥ 4 and observations in ≥ 4 years	1365	7845	11759	11545	Defines core activity grids
	4	Queen adjacency–based spatial expansion	8023	9500	12602	12660	Two-ring expansion applied
	5	Clusters with total area ≥ 120 km²	3636	6852	11336	9629	Retains major contiguous clusters
	6	Interior holes filled (≤ 10 km²)	3656	6852	11336	9629	Final study-area mask
Note: A fixed 500 m × 500 m grid was used in both cities. Coffee and tea POIs were assigned to grid cells using the deterministic two-step assignment rule described in Section S1.6. “Active grid-years” denote unique grid–year combinations with at least one coffee or tea POI. Steps 1–3 applied progressively stricter activity filters. Step 4 applied two-ring queen-adjacency expansion. Step 5 retain…
