# Supplementary material for: Comparative dynamics of coffee–tea cultural spaces in two Chinese cities: Evidence from Qingdao and Jinan, 2018–2024
Source: PLoS One. 2026 Aug 3;21(8):e0355398. doi: 10.1371/journal.pone.0355398 (PMC13432132; doi:10.1371/journal.pone.0355398)
Supplement: S2 Table — (XLSX) [file pone.0355398.s011.xlsx]

## Sheet: Table_S2
City	Year	Coffee-shop POIs (N)	Teahouse POIs (N)	Total coffee–tea POIs (N)	Active grids (N)	Coffee-shop YoY change (%)	Teahouse YoY change (%)	Total POI YoY change (%)
Jinan	2018	505	681	1186	426
	2019	514	702	1216	434	1.8	3.1	2.5
	2020	423	687	1110	417	-17.7	-2.1	-8.7
	2021	486	765	1251	458	14.9	11.4	12.7
	2022	632	732	1364	474	30	-4.3	9
	2023	722	902	1624	522	14.2	23.2	19.1
	2024	842	1110	1952	585	16.6	23.1	20.2
Qingdao	2018	1542	1588	3130	969
	2019	1516	1526	3042	970	-1.7	-3.9	-2.8
	2020	1481	1398	2879	980	-2.3	-8.4	-5.4
	2021	1577	1494	3071	1008	6.5	6.9	6.7
	2022	1640	1110	2750	926	4	-25.7	-10.5
	2023	1714	1222	2936	969	4.5	10.1	6.8
	2024	1866	1291	3157	1030	8.9	5.6	7.5
