# Supplementary material for: Comparative dynamics of coffee–tea cultural spaces in two Chinese cities: Evidence from Qingdao and Jinan, 2018–2024
Source: PLoS One. 2026 Aug 3;21(8):e0355398. doi: 10.1371/journal.pone.0355398 (PMC13432132; doi:10.1371/journal.pone.0355398)
Supplement: S3 Table — (XLSX) [file pone.0355398.s012.xlsx]

## Sheet: Table_S3
City	Transition direction	Grid count (n)	Grid percentage (%)
Jinan	Tea-ward	107	35.8
	No change	98	32.8
	Coffee-ward	94	31.4
Qingdao	Tea-ward	186	28.6
	No change	247	38
	Coffee-ward	217	33.4
