# Supplementary material for: Comparative dynamics of coffee–tea cultural spaces in two Chinese cities: Evidence from Qingdao and Jinan, 2018–2024
Source: PLoS One. 2026 Aug 3;21(8):e0355398. doi: 10.1371/journal.pone.0355398 (PMC13432132; doi:10.1371/journal.pone.0355398)
Supplement: S4 Table — (XLSX) [file pone.0355398.s013.xlsx]

## Sheet: Table_S4
City	CTI class	Grid count (n)	Grid percentage (%)
Jinan	Strong tea-ward	47	15.7
	Moderate tea-ward	35	11.7
	Weak tea-ward	25	8.4
	No change	98	32.8
	Weak coffee-ward	22	7.4
	Moderate coffee-ward	24	8
	Strong coffee-ward	48	16.1
Qingdao	Strong tea-ward	69	10.6
	Moderate tea-ward	53	8.2
	Weak tea-ward	64	9.8
	No change	247	38
	Weak coffee-ward	59	9.1
	Moderate coffee-ward	67	10.3
	Strong coffee-ward	91	14
