# Supplementary material for: Comparative dynamics of coffee–tea cultural spaces in two Chinese cities: Evidence from Qingdao and Jinan, 2018–2024
Source: PLoS One. 2026 Aug 3;21(8):e0355398. doi: 10.1371/journal.pone.0355398 (PMC13432132; doi:10.1371/journal.pone.0355398)
Supplement: S5 Table — (XLSX) [file pone.0355398.s014.xlsx]

## Sheet: Table_S5
City	2018 cultural zone	2024 cultural zone	Grid count (n)	Grid percentage (%)
Jinan	Coffee-dominant	Coffee-dominant	41	13.712
	Coffee-dominant	Hybrid	31	10.368
	Coffee-dominant	Tea-dominant	19	6.355
	Hybrid	Coffee-dominant	10	3.344
	Hybrid	Hybrid	29	9.699
	Hybrid	Tea-dominant	33	11.037
	Tea-dominant	Coffee-dominant	28	9.365
	Tea-dominant	Hybrid	28	9.365
	Tea-dominant	Tea-dominant	80	26.756
Qingdao	Coffee-dominant	Coffee-dominant	163	25.077
	Coffee-dominant	Hybrid	61	9.385
	Coffee-dominant	Tea-dominant	27	4.154
	Hybrid	Coffee-dominant	59	9.077
	Hybrid	Hybrid	53	8.154
	Hybrid	Tea-dominant	31	4.769
	Tea-dominant	Coffee-dominant	34	5.231
	Tea-dominant	Hybrid	55	8.462
	Tea-dominant	Tea-dominant	167	25.692
