# Supplementary material for: Comparative dynamics of coffee–tea cultural spaces in two Chinese cities: Evidence from Qingdao and Jinan, 2018–2024
Source: PLoS One. 2026 Aug 3;21(8):e0355398. doi: 10.1371/journal.pone.0355398 (PMC13432132; doi:10.1371/journal.pone.0355398)
Supplement: S6 Table — (XLSX) [file pone.0355398.s015.xlsx]

## Sheet: Table_S6
City	Trajectory type	Grid count (n)	Grid percentage (%)
Jinan	Coffee-rising	94	20.524
	Stable coffee	69	15.066
	Stable hybrid	42	9.17
	Stable tea	157	34.279
	Tea-rising	96	20.961
Qingdao	Coffee-rising	190	19.71
	Stable coffee	236	24.481
	Stable hybrid	86	8.921
	Stable tea	307	31.846
	Tea-rising	145	15.041
