# Supplementary material for: Comparative dynamics of coffee–tea cultural spaces in two Chinese cities: Evidence from Qingdao and Jinan, 2018–2024
Source: PLoS One. 2026 Aug 3;21(8):e0355398. doi: 10.1371/journal.pone.0355398 (PMC13432132; doi:10.1371/journal.pone.0355398)
Supplement: S7 Table — (XLSX) [file pone.0355398.s016.xlsx]

## Sheet: Table_S7_all
City	Cross-tab type	Category group	Functional zone	Category	Grid count (n)	Row percentage (%)
Jinan	Functional zone × cultural zone	Cultural zone	Commercial	Tea-dominant	21	47.7
	Functional zone × cultural zone	Cultural zone	Commercial	Hybrid	9	20.5
	Functional zone × cultural zone	Cultural zone	Commercial	Coffee-dominant	14	31.8
	Functional zone × cultural zone	Cultural zone	Education	Tea-dominant	38	55.9
	Functional zone × cultural zone	Cultural zone	Education	Hybrid	13	19.1
	Functional zone × cultural zone	Cultural zone	Education	Coffee-dominant	17	25
	Functional zone × cultural zone	Cultural zone	Mixed	Tea-dominant	85	42.9
	Functional zone × cultural zone	Cultural zone	Mixed	Hybrid	82	41.4
	Functional zone × cultural zone	Cultural zone	Mixed	Coffee-dominant	31	15.7
	Functional zone × cultural zone	Cultural zone	Residential	Tea-dominant	42	56.8
	Functional zone × cultural zone	Cultural zone	Residential	Hybrid	20	27
	Functional zone × cultural zone	Cultural zone	Residential	Coffee-dominant	12	16.2
	Functional zone × cultural zone	Cultural zone	Tourism	Tea-dominant	20	28.2
	Functional zone × cultural zone	Cultural zone	Tourism	Hybrid	26	36.6
	Functional zone × cultural zone	Cultural zone	Tourism	Coffee-dominant	25	35.2
	Functional zone × trajectory type	Trajectory type	Commercial	Coffee-rising	6	13.6
	Functional zone × trajectory type	Trajectory type	Commercial	Stable coffee	11	25
	Functional zone × trajectory type	Trajectory type	Commercial	Stable hybrid	3	6.8
	Functional zone × trajectory type	Trajectory type	Commercial	Stable tea	19	43.2
	Functional zone × trajectory type	Trajectory type	Commercial	Tea-rising	5	11.4
	Functional zone × trajectory type	Trajectory type	Education	Coffee-rising	14	20.6
	Functional zone × trajectory type	Trajectory type	Education	Stable coffee	14	20.6
	Functional zone × trajectory type	Trajectory type	Education	Stable hybrid	2	2.9
	Functional zone × trajectory type	Trajectory type	Education	Stable tea	29	42.6
	Functional zone × trajectory type	Trajectory type	Education	Tea-rising	9	13.2
	Functional zone × trajectory type	Trajectory type	Mixed	Coffee-rising	44	22.2
	Functional zone × trajectory type	Trajectory type	Mixed	Stable coffee	21	10.6
	Functional zone × trajectory type	Trajectory type	Mixed	Stable hybrid	28	14.1
	Functional zone × trajectory type	Trajectory type	Mixed	Stable tea	61	30.8
	Functional zone × trajectory type	Trajectory type	Mixed	Tea-rising	44	22.2
	Functional zone × trajectory type	Trajectory type	Residential	Coffee-rising	16	21.6
	Functional zone × trajectory type	Trajectory type	Residential	Stable coffee	7	9.5
	Functional zone × trajectory type	Trajectory type	Residential	Stable hybrid	2	2.7
	Functional zone × trajectory type	Trajectory type	Residential	Stable tea	31	41.9
	Functional zone × trajectory type	Trajectory type	Residential	Tea-rising	18	24.3
	Functional zone × trajectory type	Trajectory type	Tourism	Coffee-rising	14	19.7
	Functional zone × trajectory type	Trajectory type	Tourism	Stable coffee	15	21.1
	Functional zone × trajectory type	Trajectory type	Tourism	Stable hybrid	7	9.9
	Functional zone × trajectory type	Trajectory type	Tourism	Stable tea	15	21.1
	Functional zone × trajectory type	Trajectory type	Tourism	Tea-rising	20	28.2
Qingdao	Functional zone × cultural zone	Cultural zone	Commercial	Tea-dominant	83	67.5
	Functional zone × cultural zone	Cultural zone	Commercial	Hybrid	21	17.1
	Functional zone × cultural zone	Cultural zone	Commercial	Coffee-dominant	19	15.4
	Functional zone × cultural zone	Cultural zone	Education	Tea-dominant	53	41.7
	Functional zone × cultural zone	Cultural zone	Education	Hybrid	33	26
	Functional zone × cultural zone	Cultural zone	Education	Coffee-dominant	41	32.3
	Functional zone × cultural zone	Cultural zone	Mixed	Tea-dominant	158	41.8
	Functional zone × cultural zone	Cultural zone	Mixed	Hybrid	116	30.7
	Functional zone × cultural zone	Cultural zone	Mixed	Coffee-dominant	104	27.5
	Functional zone × cultural zone	Cultural zone	Residential	Tea-dominant	78	45.9
	Functional zone × cultural zone	Cultural zone	Residential	Hybrid	40	23.5
	Functional zone × cultural zone	Cultural zone	Residential	Coffee-dominant	52	30.6
	Functional zone × cultural zone	Cultural zone	Tourism	Tea-dominant	21	13.4
	Functional zone × cultural zone	Cultural zone	Tourism	Hybrid	42	26.8
	Functional zone × cultural zone	Cultural zone	Tourism	Coffee-dominant	94	59.9
	Functional zone × trajectory type	Trajectory type	Commercial	Coffee-rising	20	16.3
	Functional zone × trajectory type	Trajectory type	Commercial	Stable coffee	11	8.9
	Functional zone × trajectory type	Trajectory type	Commercial	Stable hybrid	5	4.1
	Functional zone × trajectory type	Trajectory type	Commercial	Stable tea	73	59.3
	Functional zone × trajectory type	Trajectory type	Commercial	Tea-rising	14	11.4
	Functional zone × trajectory type	Trajectory type	Education	Coffee-rising	24	18.9
	Functional zone × trajectory type	Trajectory type	Education	Stable coffee	31	24.4
	Functional zone × trajectory type	Trajectory type	Education	Stable hybrid	12	9.4
	Functional zone × trajectory type	Trajectory type	Education	Stable tea	39	30.7
	Functional zone × trajectory type	Trajectory type	Education	Tea-rising	21	16.5
	Functional zone × trajectory type	Trajectory type	Mixed	Coffee-rising	74	19.6
	Functional zone × trajectory type	Trajectory type	Mixed	Stable coffee	81	21.4
	Functional zone × trajectory type	Trajectory type	Mixed	Stable hybrid	47	12.4
	Functional zone × trajectory type	Trajectory type	Mixed	Stable tea	123	32.5
	Functional zone × trajectory type	Trajectory type	Mixed	Tea-rising	53	14
	Functional zone × trajectory type	Trajectory type	Residential	Coffee-rising	40	23.5
	Functional zone × trajectory type	Trajectory type	Residential	Stable coffee	35	20.6
	Functional zone × trajectory type	Trajectory type	Residential	Stable hybrid	8	4.7
	Functional zone × trajectory type	Trajectory type	Residential	Stable tea	60	35.3
	Functional zone × trajectory type	Trajectory type	Residential	Tea-rising	27	15.9
	Functional zone × trajectory type	Trajectory type	Tourism	Coffee-rising	32	20.4
	Functional zone × trajectory type	Trajectory type	Tourism	Stable coffee	70	44.6
	Functional zone × trajectory type	Trajectory type	Tourism	Stable hybrid	14	8.9
	Functional zone × trajectory type	Trajectory type	Tourism	Stable tea	11	7
	Functional zone × trajectory type	Trajectory type	Tourism	Tea-rising	30	19.1

## Sheet: Jinan_cultural
City	Cross-tab type	Category group	Functional zone	Category	Grid count (n)	Row percentage (%)
Jinan	Functional zone × cultural zone	Cultural zone	Commercial	Tea-dominant	21	47.7
	Functional zone × cultural zone	Cultural zone	Commercial	Hybrid	9	20.5
	Functional zone × cultural zone	Cultural zone	Commercial	Coffee-dominant	14	31.8
	Functional zone × cultural zone	Cultural zone	Education	Tea-dominant	38	55.9
	Functional zone × cultural zone	Cultural zone	Education	Hybrid	13	19.1
	Functional zone × cultural zone	Cultural zone	Education	Coffee-dominant	17	25
	Functional zone × cultural zone	Cultural zone	Mixed	Tea-dominant	85	42.9
	Functional zone × cultural zone	Cultural zone	Mixed	Hybrid	82	41.4
	Functional zone × cultural zone	Cultural zone	Mixed	Coffee-dominant	31	15.7
	Functional zone × cultural zone	Cultural zone	Residential	Tea-dominant	42	56.8
	Functional zone × cultural zone	Cultural zone	Residential	Hybrid	20	27
	Functional zone × cultural zone	Cultural zone	Residential	Coffee-dominant	12	16.2
	Functional zone × cultural zone	Cultural zone	Tourism	Tea-dominant	20	28.2
	Functional zone × cultural zone	Cultural zone	Tourism	Hybrid	26	36.6
	Functional zone × cultural zone	Cultural zone	Tourism	Coffee-dominant	25	35.2

## Sheet: Jinan_trajectory
City	Cross-tab type	Category group	Functional zone	Category	Grid count (n)	Row percentage (%)
Jinan	Functional zone × trajectory type	Trajectory type	Commercial	Coffee-rising	6	13.6
	Functional zone × trajectory type	Trajectory type	Commercial	Stable coffee	11	25
	Functional zone × trajectory type	Trajectory type	Commercial	Stable hybrid	3	6.8
	Functional zone × trajectory type	Trajectory type	Commercial	Stable tea	19	43.2
	Functional zone × trajectory type	Trajectory type	Commercial	Tea-rising	5	11.4
	Functional zone × trajectory type	Trajectory type	Education	Coffee-rising	14	20.6
	Functional zone × trajectory type	Trajectory type	Education	Stable coffee	14	20.6
	Functional zone × trajectory type	Trajectory type	Education	Stable hybrid	2	2.9
	Functional zone × trajectory type	Trajectory type	Education	Stable tea	29	42.6
	Functional zone × trajectory type	Trajectory type	Education	Tea-rising	9	13.2
	Functional zone × trajectory type	Trajectory type	Mixed	Coffee-rising	44	22.2
	Functional zone × trajectory type	Trajectory type	Mixed	Stable coffee	21	10.6
	Functional zone × trajectory type	Trajectory type	Mixed	Stable hybrid	28	14.1
	Functional zone × trajectory type	Trajectory type	Mixed	Stable tea	61	30.8
	Functional zone × trajectory type	Trajectory type	Mixed	Tea-rising	44	22.2
	Functional zone × trajectory type	Trajectory type	Residential	Coffee-rising	16	21.6
	Functional zone × trajectory type	Trajectory type	Residential	Stable coffee	7	9.5
	Functional zone × trajectory type	Trajectory type	Residential	Stable hybrid	2	2.7
	Functional zone × trajectory type	Trajectory type	Residential	Stable tea	31	41.9
	Functional zone × trajectory type	Trajectory type	Residential	Tea-rising	18	24.3
	Functional zone × trajectory type	Trajectory type	Tourism	Coffee-rising	14	19.7
	Functional zone × trajectory type	Trajectory type	Tourism	Stable coffee	15	21.1
	Functional zone × trajectory type	Trajectory type	Tourism	Stable hybrid	7	9.9
	Functional zone × trajectory type	Trajectory type	Tourism	Stable tea	15	21.1
	Functional zone × trajectory type	Trajectory type	Tourism	Tea-rising	20	28.2

## Sheet: Qingdao_cultural
City	Cross-tab type	Category group	Functional zone	Category	Grid count (n)	Row percentage (%)
Qingdao	Functional zone × cultural zone	Cultural zone	Commercial	Tea-dominant	83	67.5
	Functional zone × cultural zone	Cultural zone	Commercial	Hybrid	21	17.1
	Functional zone × cultural zone	Cultural zone	Commercial	Coffee-dominant	19	15.4
	Functional zone × cultural zone	Cultural zone	Education	Tea-dominant	53	41.7
	Functional zone × cultural zone	Cultural zone	Education	Hybrid	33	26
	Functional zone × cultural zone	Cultural zone	Education	Coffee-dominant	41	32.3
	Functional zone × cultural zone	Cultural zone	Mixed	Tea-dominant	158	41.8
	Functional zone × cultural zone	Cultural zone	Mixed	Hybrid	116	30.7
	Functional zone × cultural zone	Cultural zone	Mixed	Coffee-dominant	104	27.5
	Functional zone × cultural zone	Cultural zone	Residential	Tea-dominant	78	45.9
	Functional zone × cultural zone	Cultural zone	Residential	Hybrid	40	23.5
	Functional zone × cultural zone	Cultural zone	Residential	Coffee-dominant	52	30.6
	Functional zone × cultural zone	Cultural zone	Tourism	Tea-dominant	21	13.4
	Functional zone × cultural zone	Cultural zone	Tourism	Hybrid	42	26.8
	Functional zone × cultural zone	Cultural zone	Tourism	Coffee-dominant	94	59.9

## Sheet: Qingdao_trajectory
City	Cross-tab type	Category group	Functional zone	Category	Grid count (n)	Row percentage (%)
Qingdao	Functional zone × trajectory type	Trajectory type	Commercial	Coffee-rising	20	16.3
	Functional zone × trajectory type	Trajectory type	Commercial	Stable coffee	11	8.9
	Functional zone × trajectory type	Trajectory type	Commercial	Stable hybrid	5	4.1
	Functional zone × trajectory type	Trajectory type	Commercial	Stable tea	73	59.3
	Functional zone × trajectory type	Trajectory type	Commercial	Tea-rising	14	11.4
	Functional zone × trajectory type	Trajectory type	Education	Coffee-rising	24	18.9
	Functional zone × trajectory type	Trajectory type	Education	Stable coffee	31	24.4
	Functional zone × trajectory type	Trajectory type	Education	Stable hybrid	12	9.4
	Functional zone × trajectory type	Trajectory type	Education	Stable tea	39	30.7
	Functional zone × trajectory type	Trajectory type	Education	Tea-rising	21	16.5
	Functional zone × trajectory type	Trajectory type	Mixed	Coffee-rising	74	19.6
	Functional zone × trajectory type	Trajectory type	Mixed	Stable coffee	81	21.4
	Functional zone × trajectory type	Trajectory type	Mixed	Stable hybrid	47	12.4
	Functional zone × trajectory type	Trajectory type	Mixed	Stable tea	123	32.5
	Functional zone × trajectory type	Trajectory type	Mixed	Tea-rising	53	14
	Functional zone × trajectory type	Trajectory type	Residential	Coffee-rising	40	23.5
	Functional zone × trajectory type	Trajectory type	Residential	Stable coffee	35	20.6
	Functional zone × trajectory type	Trajectory type	Residential	Stable hybrid	8	4.7
	Functional zone × trajectory type	Trajectory type	Residential	Stable tea	60	35.3
	Functional zone × trajectory type	Trajectory type	Residential	Tea-rising	27	15.9
	Functional zone × trajectory type	Trajectory type	Tourism	Coffee-rising	32	20.4
	Functional zone × trajectory type	Trajectory type	Tourism	Stable coffee	70	44.6
	Functional zone × trajectory type	Trajectory type	Tourism	Stable hybrid	14	8.9
	Functional zone × trajectory type	Trajectory type	Tourism	Stable tea	11	7
	Functional zone × trajectory type	Trajectory type	Tourism	Tea-rising	30	19.1
