# Supplementary material for: Comparative dynamics of coffee–tea cultural spaces in two Chinese cities: Evidence from Qingdao and Jinan, 2018–2024
Source: PLoS One. 2026 Aug 3;21(8):e0355398. doi: 10.1371/journal.pone.0355398 (PMC13432132; doi:10.1371/journal.pone.0355398)
Supplement: S8 Table — (XLSX) [file pone.0355398.s017.xlsx]

## Sheet: Table_S8
City	Cross-tab type	Valid grid count (n)	Chi-square	df	p-value	Cramér's V
Jinan	Functional zone × cultural zone	455	32.857	8	<0.001	0.19
Qingdao		955	108.707	8	<0.001	0.239
Jinan	Functional zone × trajectory type	455	37.499	16	0.002	0.144
Qingdao		955	118.565	16	<0.001	0.176
