# Supplementary material for: Comparative dynamics of coffee–tea cultural spaces in two Chinese cities: Evidence from Qingdao and Jinan, 2018–2024
Source: PLoS One. 2026 Aug 3;21(8):e0355398. doi: 10.1371/journal.pone.0355398 (PMC13432132; doi:10.1371/journal.pone.0355398)
Supplement: S9 Table — (XLSX) [file pone.0355398.s018.xlsx]

## Sheet: raw_summary
City	Alternative endpoint	Comparison	Paired valid grids (n)	Pearson r	Spearman ρ	Sign agreement, all (%)	Sign agreement, nonzero (%)	Direction reversal (%)	Main-endpoint hotspots (2018→2024)	Alternative-endpoint hotspots	Hotspot overlap (n)	Hotspot Jaccard	Hotspot definition	Sample definition
Jinan	2022	2018→2024 vs 2018→2022	255	0.841611	0.809045	78.0392	90.1316	5.88235	28	29	21	0.583333	abs(CTI) >= 0.8	Restricted to grids with valid_for_cti == 1 in the rebuilt grid-summary table; paired valid grids additionally require valid CR at the base year, main endpoint, and alternative endpoint.
Qingdao	2022	2018→2024 vs 2018→2022	590	0.757306	0.713439	78.6441	85.8896	7.79661	34	42	23	0.433962	abs(CTI) >= 0.8	Restricted to grids with valid_for_cti == 1 in the rebuilt grid-summary table; paired valid grids additionally require valid CR at the base year, main endpoint, and alternative endpoint.
Jinan	2023	2018→2024 vs 2018→2023	285	0.946981	0.926521	90.1754	94.6237	3.50877	37	40	35	0.833333	abs(CTI) >= 0.8	Restricted to grids with valid_for_cti == 1 in the rebuilt grid-summary table; paired valid grids additionally require valid CR at the base year, main endpoint, and alternative endpoint.
Qingdao	2023	2018→2024 vs 2018→2023	611	0.890865	0.855959	86.743	92.3944	4.41899	40	43	32	0.627451	abs(CTI) >= 0.8	Restricted to grids with valid_for_cti == 1 in the rebuilt grid-summary table; paired valid grids additionally require valid CR at the base year, main endpoint, and alternative endpoint.

## Sheet: manuscript_ready
City	Alternative endpoint	Comparison	Paired valid grids (n)	Pearson r	Spearman ρ	Sign agreement, all (%)	Sign agreement, nonzero (%)	Direction reversal (%)	Main-endpoint hotspots (2018→2024)	Alternative-endpoint hotspots	Hotspot overlap (n)	Hotspot Jaccard	Hotspot definition	Sample definition
Jinan	2022	2018→2024 vs 2018→2022	255	0.842	0.809	78	90.1	5.9	28	29	21	0.583	abs(CTI) >= 0.8	Restricted to grids with valid_for_cti == 1 in the rebuilt grid-summary table; paired valid grids additionally require valid CR at the base year, main endpoint, and alternative endpoint.
Qingdao	2022	2018→2024 vs 2018→2022	590	0.757	0.713	78.6	85.9	7.8	34	42	23	0.434	abs(CTI) >= 0.8	Restricted to grids with valid_for_cti == 1 in the rebuilt grid-summary table; paired valid grids additionally require valid CR at the base year, main endpoint, and alternative endpoint.
Jinan	2023	2018→2024 vs 2018→2023	285	0.947	0.927	90.2	94.6	3.5	37	40	35	0.833	abs(CTI) >= 0.8	Restricted to grids with valid_for_cti == 1 in the rebuilt grid-summary table; paired valid grids additionally require valid CR at the base year, main endpoint, and alternative endpoint.
Qingdao	2023	2018→2024 vs 2018→2023	611	0.891	0.856	86.7	92.4	4.4	40	43	32	0.627	abs(CTI) >= 0.8	Restricted to grids with valid_for_cti == 1 in the rebuilt grid-summary table; paired valid grids additionally require valid CR at the base year, main endpoint, and alternative endpoint.
