# Supplementary material for: Comparative dynamics of coffee–tea cultural spaces in two Chinese cities: Evidence from Qingdao and Jinan, 2018–2024
Source: PLoS One. 2026 Aug 3;21(8):e0355398. doi: 10.1371/journal.pone.0355398 (PMC13432132; doi:10.1371/journal.pone.0355398)
Supplement: S10 Table — (XLSX) [file pone.0355398.s019.xlsx]

## Sheet: Table_S10_mask_sensitivity
City	Study-area mask	Unique grids in mask (n)	Valid grids under activity rule (n)	Coffee POIs in 2018 (n)	Teahouse POIs in 2018 (n)	Total coffee–tea POIs in 2018 (n)	Coffee Ratio in 2018	Coffee POIs in 2024 (n)	Teahouse POIs in 2024 (n)	Total coffee–tea POIs in 2024 (n)	Coffee Ratio in 2024	Total POI change from 2018 to 2024 (%)	Period Coffee Ratio	Period Hybridization Index	CTI comparable grids (n)	Mean absolute CTI	Coffee-ward grids (%)	Tea-ward grids (%)	Stable grids (%)
Jinan	Mask A	1742	458	505	681	1186	0.426	842	1110	1952	0.431	64.59	0.393	0.37	299	0.311	31.44	35.79	32.78
	Mask B	1189	613	617	863	1480	0.417	1006	1358	2364	0.426	59.73	0.385	0.315	378	0.294	29.63	32.01	38.36
	Mask C	2051	458	506	681	1187	0.426	846	1116	1962	0.431	65.29	0.393	0.37	299	0.311	31.44	35.79	32.78
Qingdao	Mask A	3656	964	1542	1588	3130	0.493	1866	1291	3157	0.591	0.86	0.461	0.329	650	0.246	33.38	28.62	38
	Mask B	2338	1365	1681	2207	3888	0.432	2161	1723	3884	0.556	-0.1	0.389	0.283	821	0.241	31.79	26.8	41.41
	Mask C	4365	964	1546	1592	3138	0.493	1875	1302	3177	0.59	1.24	0.461	0.329	650	0.246	33.38	28.62	38
