# Supplementary material for: Comparative dynamics of coffee–tea cultural spaces in two Chinese cities: Evidence from Qingdao and Jinan, 2018–2024
Source: PLoS One. 2026 Aug 3;21(8):e0355398. doi: 10.1371/journal.pone.0355398 (PMC13432132; doi:10.1371/journal.pone.0355398)
Supplement: S11 Table — (XLSX) [file pone.0355398.s020.xlsx]

## Sheet: Table_S11_CR_threshold_sensitiv
City	CR threshold setting	Lower threshold	Upper threshold	Cultural zone	Grid count (n)	Total valid grids (n)	Grid percentage (%)	Main specification grid count (n)	Main specification grid percentage (%)	Difference from main specification (percentage points)
Jinan	0.25/0.75	0.25	0.75	Tea-dominant	187	458	40.83	208	45.41	-4.59
	0.25/0.75	0.25	0.75	Hybrid	184	458	40.17	150	32.75	7.42
	0.25/0.75	0.25	0.75	Coffee-dominant	87	458	19	100	21.83	-2.84
	0.30/0.70	0.3	0.7	Tea-dominant	208	458	45.41	208	45.41	0
	0.30/0.70	0.3	0.7	Hybrid	150	458	32.75	150	32.75	0
	0.30/0.70	0.3	0.7	Coffee-dominant	100	458	21.83	100	21.83	0
	0.35/0.65	0.35	0.65	Tea-dominant	227	458	49.56	208	45.41	4.15
	0.35/0.65	0.35	0.65	Hybrid	112	458	24.45	150	32.75	-8.3
	0.35/0.65	0.35	0.65	Coffee-dominant	119	458	25.98	100	21.83	4.15
Qingdao	0.25/0.75	0.25	0.75	Tea-dominant	362	964	37.55	394	40.87	-3.32
	0.25/0.75	0.25	0.75	Hybrid	311	964	32.26	252	26.14	6.12
	0.25/0.75	0.25	0.75	Coffee-dominant	291	964	30.19	318	32.99	-2.8
	0.30/0.70	0.3	0.7	Tea-dominant	394	964	40.87	394	40.87	0
	0.30/0.70	0.3	0.7	Hybrid	252	964	26.14	252	26.14	0
	0.30/0.70	0.3	0.7	Coffee-dominant	318	964	32.99	318	32.99	0
	0.35/0.65	0.35	0.65	Tea-dominant	428	964	44.4	394	40.87	3.53
	0.35/0.65	0.35	0.65	Hybrid	178	964	18.46	252	26.14	-7.68
	0.35/0.65	0.35	0.65	Coffee-dominant	358	964	37.14	318	32.99	4.15
