# Supplementary material for: Comparative dynamics of coffee–tea cultural spaces in two Chinese cities: Evidence from Qingdao and Jinan, 2018–2024
Source: PLoS One. 2026 Aug 3;21(8):e0355398. doi: 10.1371/journal.pone.0355398 (PMC13432132; doi:10.1371/journal.pone.0355398)
Supplement: S12 Table — (XLSX) [file pone.0355398.s021.xlsx]

## Sheet: Table_S12_trajectory_sensitivit
City	CR threshold setting	Lower threshold	Upper threshold	Trajectory type	Grid count (n)	Total valid grids (n)	Grid percentage (%)	Main specification grid count (n)	Main specification grid percentage (%)	Difference from main specification (percentage points)	Same as main specification (n)	Changed grids relative to main specification (n)	Trajectory stability relative to main specification (%)
Jinan	0.25/0.75	0.25	0.75	Stable tea	155	458	33.84	157	34.28	-0.44	448	10	97.82
	0.25/0.75	0.25	0.75	Stable hybrid	52	458	11.35	42	9.17	2.18	448	10	97.82
	0.25/0.75	0.25	0.75	Stable coffee	61	458	13.32	69	15.07	-1.75	448	10	97.82
	0.25/0.75	0.25	0.75	Tea-rising	96	458	20.96	96	20.96	0	448	10	97.82
	0.25/0.75	0.25	0.75	Coffee-rising	94	458	20.52	94	20.52	0	448	10	97.82
	0.30/0.70	0.3	0.7	Stable tea	157	458	34.28	157	34.28	0	458	0	100
	0.30/0.70	0.3	0.7	Stable hybrid	42	458	9.17	42	9.17	0	458	0	100
	0.30/0.70	0.3	0.7	Stable coffee	69	458	15.07	69	15.07	0	458	0	100
	0.30/0.70	0.3	0.7	Tea-rising	96	458	20.96	96	20.96	0	458	0	100
	0.30/0.70	0.3	0.7	Coffee-rising	94	458	20.52	94	20.52	0	458	0	100
	0.35/0.65	0.35	0.65	Stable tea	164	458	35.81	157	34.28	1.53	448	10	97.82
	0.35/0.65	0.35	0.65	Stable hybrid	32	458	6.99	42	9.17	-2.18	448	10	97.82
	0.35/0.65	0.35	0.65	Stable coffee	72	458	15.72	69	15.07	0.66	448	10	97.82
	0.35/0.65	0.35	0.65	Tea-rising	96	458	20.96	96	20.96	0	448	10	97.82
	0.35/0.65	0.35	0.65	Coffee-rising	94	458	20.52	94	20.52	0	448	10	97.82
Qingdao	0.25/0.75	0.25	0.75	Stable tea	300	964	31.12	307	31.85	-0.73	947	17	98.24
	0.25/0.75	0.25	0.75	Stable hybrid	103	964	10.68	86	8.92	1.76	947	17	98.24
	0.25/0.75	0.25	0.75	Stable coffee	226	964	23.44	236	24.48	-1.04	947	17	98.24
	0.25/0.75	0.25	0.75	Tea-rising	145	964	15.04	145	15.04	0	947	17	98.24
	0.25/0.75	0.25	0.75	Coffee-rising	190	964	19.71	190	19.71	0	947	17	98.24
	0.30/0.70	0.3	0.7	Stable tea	307	964	31.85	307	31.85	0	964	0	100
	0.30/0.70	0.3	0.7	Stable hybrid	86	964	8.92	86	8.92	0	964	0	100
	0.30/0.70	0.3	0.7	Stable coffee	236	964	24.48	236	24.48	0	964	0	100
	0.30/0.70	0.3	0.7	Tea-rising	145	964	15.04	145	15.04	0	964	0	100
	0.30/0.70	0.3	0.7	Coffee-rising	190	964	19.71	190	19.71	0	964	0	100
	0.35/0.65	0.35	0.65	Stable tea	316	964	32.78	307	31.85	0.93	937	27	97.2
	0.35/0.65	0.35	0.65	Stable hybrid	59	964	6.12	86	8.92	-2.8	937	27	97.2
	0.35/0.65	0.35	0.65	Stable coffee	254	964	26.35	236	24.48	1.87	937	27	97.2
	0.35/0.65	0.35	0.65	Tea-rising	145	964	15.04	145	15.04	0	937	27	97.2
	0.35/0.65	0.35	0.65	Coffee-rising	190	964	19.71	190	19.71	0	937	27	97.2
