# Supplementary material for: Comparative dynamics of coffee–tea cultural spaces in two Chinese cities: Evidence from Qingdao and Jinan, 2018–2024
Source: PLoS One. 2026 Aug 3;21(8):e0355398. doi: 10.1371/journal.pone.0355398 (PMC13432132; doi:10.1371/journal.pone.0355398)
Supplement: S13 Table — (XLSX) [file pone.0355398.s022.xlsx]

## Sheet: Table S13
Robustness check	Main specification	Alternative specification(s)	Evidence table(s)	Key diagnostic/result	Robustness assessment	Implication for manuscript conclusion
Study-area mask sensitivity	Mask A: main analytical mask	Mask B: expanded activity-inclusive mask; Mask C: one-ring expanded mask	Table S10	Main temporal contrasts were preserved across Mask A, Mask B, and Mask C: Jinan showed substantial total POI growth with little change in Coffee Ratio, whereas Qingdao showed a clear Coffee Ratio increase with limited total-count change.	Main city-level temporal conclusions were robust to alternative study-area masks.	Retain the main interpretation; note that mask choice affects sample size but not the direction of the main findings.
CR threshold sensitivity	Cultural-zone thresholds: CR ≤ 0.30, 0.30 < CR < 0.70, CR ≥ 0.70	CR thresholds 0.25/0.75 and 0.35/0.65	Table S11	Jinan: maximum absolute zone-share difference = 8.30 percentage points; Qingdao: maximum absolute zone-share difference = 7.68 percentage points	Cultural-zone composition changed moderately but the main inter-city contrast remained stable.	Retain the conclusion that Jinan is more tea/hybrid-oriented, while Qingdao combines a city-level coffee shift with substantial tea-dominant grid presence.
Trajectory-classification sensitivity	Trajectory classification based on the main CR thresholds 0.30/0.70	Trajectory classification under CR thresholds 0.25/0.75 and 0.35/0.65	Table S12	Jinan: minimum stability = 97.82%; Qingdao: minimum stability = 97.20%	Trajectory classifications were highly stable under alternative CR thresholds.	Retain the trajectory-based interpretation of stable, coffee-rising, and tea-rising grids.
CTI annual dynamics and endpoint-window evidence	CTI based on the 2018→2024 endpoint change in Coffee Ratio	Annual dynamics, adjacent-year changes, short-term reversals, and alternative endpoint windows	Response-evidence tables generated by notebook 08	Generated evidence: annual city dynamics, short-term reversal counts, endpoint-window sensitivity. Jinan: alternative-window comparable grids = 285–292; Qingdao: alternative-window comparable grids = 611–635. Endpoint-window evidence was restricted to grids with the main CTI-eligible grid-summary sample; alternative windows additionally require valid CR at both alternative endpoint years.	Endpoint CTI was supplemented with annual and short-term evidence to clarify that endpoint change does not conceal the full temporal pattern.	Retain CTI as an endpoint-change indicator, with annual dynamics reported as supporting evidence rather than a replacement measure.
Spatial autocorrelation check	Grid-level CR, HI, and CTI statistics without spatial model correction	Global Moran's I using Queen contiguity weights	Table S14	CR/HI significant cases = 31/32. Jinan CTI: Moran's I = 0.107, p = 0.017, n = 299, significant Qingdao CTI: Moran's I = 0.001, p = 0.459, n = 650, not significant Non-significant/weak status-indicator case(s): Jinan CR 2019 p = 0.072.	CR and HI mostly showed positive spatial clustering; CTI spatial autocorrelation was weak and city-specific, significant in Jinan but not in Qingdao under the main CTI sample.	Retain the descriptive interpretation while explicitly acknowledging spatial clustering in status indicators and city-specific spatial dependence in CTI.
Functional-zone Fi-Ci threshold sensitivity	Fi-Ci functional-zone threshold = 0.40	Fi-Ci functional-zone thresholds = 0.35 and 0.45	Table S15a–S15e	Jinan: minimum classification stability = 77.36%; Qingdao: minimum classification stability = 76.86%; All tested functional-zone associations remained statistically significant = True.	Exact functional-zone labels were moderately sensitive to the Fi-Ci threshold, mainly through shifts into or out of Mixed, but functional-cultural associations remained significant across thresholds.	Retain the functional-embedding interpretation, while describing the Fi-Ci threshold test as association-robust rather than label-invariant.
