# Supplementary material for: Comparative dynamics of coffee–tea cultural spaces in two Chinese cities: Evidence from Qingdao and Jinan, 2018–2024
Source: PLoS One. 2026 Aug 3;21(8):e0355398. doi: 10.1371/journal.pone.0355398 (PMC13432132; doi:10.1371/journal.pone.0355398)
Supplement: S14 Table — (XLSX) [file pone.0355398.s023.xlsx]

## Sheet: Table_S14_spatial_autocorrelati
City	Indicator	Year or period	Valid grids (n)	Moran’s I	p-value	Spatial weight matrix	Sample definition	Interpretation
Jinan	CR	2018	426	0.110616	0.004	Queen contiguity, row-standardized	Annual active grids with valid CR/HI	Significant positive spatial autocorrelation
	CR	2018-2024	767	0.145443	0.001	Queen contiguity, row-standardized	Period-level grids with valid period CR/HI	Significant positive spatial autocorrelation
	CR	2019	434	0.0608311	0.072	Queen contiguity, row-standardized	Annual active grids with valid CR/HI	Weak positive spatial autocorrelation
	CR	2020	417	0.129388	0.001	Queen contiguity, row-standardized	Annual active grids with valid CR/HI	Significant positive spatial autocorrelation
	CR	2021	458	0.124759	0.001	Queen contiguity, row-standardized	Annual active grids with valid CR/HI	Significant positive spatial autocorrelation
	CR	2022	474	0.0994012	0.004	Queen contiguity, row-standardized	Annual active grids with valid CR/HI	Significant positive spatial autocorrelation
	CR	2023	522	0.155848	0.001	Queen contiguity, row-standardized	Annual active grids with valid CR/HI	Significant positive spatial autocorrelation
	CR	2024	585	0.145313	0.001	Queen contiguity, row-standardized	Annual active grids with valid CR/HI	Significant positive spatial autocorrelation
	HI	2018	426	0.116094	0.002	Queen contiguity, row-standardized	Annual active grids with valid CR/HI	Significant positive spatial autocorrelation
	HI	2018-2024	767	0.206519	0.001	Queen contiguity, row-standardized	Period-level grids with valid period CR/HI	Significant positive spatial autocorrelation
	HI	2019	434	0.0807045	0.037	Queen contiguity, row-standardized	Annual active grids with valid CR/HI	Significant positive spatial autocorrelation
	HI	2020	417	0.0813201	0.037	Queen contiguity, row-standardized	Annual active grids with valid CR/HI	Significant positive spatial autocorrelation
	HI	2021	458	0.112156	0.005	Queen contiguity, row-standardized	Annual active grids with valid CR/HI	Significant positive spatial autocorrelation
	HI	2022	474	0.141613	0.003	Queen contiguity, row-standardized	Annual active grids with valid CR/HI	Significant positive spatial autocorrelation
	HI	2023	522	0.16067	0.001	Queen contiguity, row-standardized	Annual active grids with valid CR/HI	Significant positive spatial autocorrelation
	HI	2024	585	0.163849	0.001	Queen contiguity, row-standardized	Annual active grids with valid CR/HI	Significant positive spatial autocorrelation
	CTI	2018-2024 endpoint	299	0.107168	0.017	Queen contiguity, row-standardized	Main CTI analysis sample: the main CTI-eligible grid-summary sample	Significant positive spatial autocorrelation
Qingdao	CR	2018	969	0.294317	0.001	Queen contiguity, row-standardized	Annual active grids with valid CR/HI	Significant positive spatial autocorrelation
	CR	2018-2024	1477	0.250826	0.001	Queen contiguity, row-standardized	Period-level grids with valid period CR/HI	Significant positive spatial autocorrelation
	CR	2019	970	0.307054	0.001	Queen contiguity, row-standardized	Annual active grids with valid CR/HI	Significant positive spatial autocorrelation
	CR	2020	980	0.290849	0.001	Queen contiguity, row-standardized	Annual active grids with valid CR/HI	Significant positive spatial autocorrelation
	CR	2021	1008	0.238134	0.001	Queen contiguity, row-standardized	Annual active grids with valid CR/HI	Significant positive spatial autocorrelation
	CR	2022	926	0.136869	0.001	Queen contiguity, row-standardized	Annual active grids with valid CR/HI	Significant positive spatial autocorrelation
	CR	2023	969	0.187524	0.001	Queen contiguity, row-standardized	Annual active grids with valid CR/HI	Significant positive spatial autocorrelation
	CR	2024	1030	0.210835	0.001	Queen contiguity, row-standardized	Annual active grids with valid CR/HI	Significant positive spatial autocorrelation
	HI	2018	969	0.143099	0.001	Queen contiguity, row-standardized	Annual active grids with valid CR/HI	Significant positive spatial autocorrelation
	HI	2018-2024	1477	0.194173	0.001	Queen contiguity, row-standardized	Period-level grids with valid period CR/HI	Significant positive spatial autocorrelation
	HI	2019	970	0.181704	0.001	Queen contiguity, row-standardized	Annual active grids with valid CR/HI	Significant positive spatial autocorrelation
	HI	2020	980	0.17232	0.001	Queen contiguity, row-standardized	Annual active grids with valid CR/HI	Significant positive spatial autocorrelation
	HI	2021	1008	0.236817	0.001	Queen contiguity, row-standardized	Annual active grids with valid CR/HI	Significant positive spatial autocorrelation
	HI	2022	926	0.204396	0.001	Queen contiguity, row-standardized	Annual active grids with valid CR/HI	Significant positive spatial autocorrelation
	HI	2023	969	0.18752	0.001	Queen contiguity, row-standardized	Annual active grids with valid CR/HI	Significant positive spatial autocorrelation
	HI	2024	1030	0.145245	0.001	Queen contiguity, row-standardized	Annual active grids with valid CR/HI	Significant positive spatial autocorrelation
	CTI	2018-2024 endpoint	650	0.00143113	0.459	Queen contiguity, row-standardized	Main CTI analysis sample: the main CTI-eligible grid-summary sample	Not significant spatial autocorrelation
