# Supplementary material for: Comparative dynamics of coffee–tea cultural spaces in two Chinese cities: Evidence from Qingdao and Jinan, 2018–2024
Source: PLoS One. 2026 Aug 3;21(8):e0355398. doi: 10.1371/journal.pone.0355398 (PMC13432132; doi:10.1371/journal.pone.0355398)
Supplement: S15 Table — (XLSX) [file pone.0355398.s024.xlsx]

## Sheet: S15a composition
City	FICI threshold	Functional zone	Grid count (n)	Grid percentage (%)	Total valid grids (n)	Main specification percentage (%)	Difference from main specification (percentage points)
Jinan	0.35	Commercial	61	13.41	455	9.67	3.74
Jinan	0.35	Education	98	21.54	455	14.95	6.59
Jinan	0.35	Mixed	97	21.32	455	43.52	-22.2
Jinan	0.35	Residential	109	23.96	455	16.26	7.69
Jinan	0.35	Tourism	90	19.78	455	15.6	4.18
Jinan	0.4	Commercial	44	9.67	455	9.67	0
Jinan	0.4	Education	68	14.95	455	14.95	0
Jinan	0.4	Mixed	198	43.52	455	43.52	0
Jinan	0.4	Residential	74	16.26	455	16.26	0
Jinan	0.4	Tourism	71	15.6	455	15.6	0
Jinan	0.45	Commercial	25	5.49	455	9.67	-4.18
Jinan	0.45	Education	47	10.33	455	14.95	-4.62
Jinan	0.45	Mixed	280	61.54	455	43.52	18.02
Jinan	0.45	Residential	51	11.21	455	16.26	-5.05
Jinan	0.45	Tourism	52	11.43	455	15.6	-4.18
Qingdao	0.35	Commercial	163	17.07	955	12.88	4.19
Qingdao	0.35	Education	203	21.26	955	13.3	7.96
Qingdao	0.35	Mixed	159	16.65	955	39.58	-22.93
Qingdao	0.35	Residential	238	24.92	955	17.8	7.12
Qingdao	0.35	Tourism	192	20.1	955	16.44	3.66
Qingdao	0.4	Commercial	123	12.88	955	12.88	0
Qingdao	0.4	Education	127	13.3	955	13.3	0
Qingdao	0.4	Mixed	378	39.58	955	39.58	0
Qingdao	0.4	Residential	170	17.8	955	17.8	0
Qingdao	0.4	Tourism	157	16.44	955	16.44	0
Qingdao	0.45	Commercial	83	8.69	955	12.88	-4.19
Qingdao	0.45	Education	79	8.27	955	13.3	-5.03
Qingdao	0.45	Mixed	547	57.28	955	39.58	17.7
Qingdao	0.45	Residential	119	12.46	955	17.8	-5.34
Qingdao	0.45	Tourism	127	13.3	955	16.44	-3.14

## Sheet: S15b stability
City	Alternative FICI threshold	Main FICI threshold	Comparable grids (n)	Stable classifications (n)	Changed classifications (n)	Classification stability (%)	Changed classification (%)
Jinan	0.35	0.4	455	352	103	77.36	22.64
Jinan	0.45	0.4	455	372	83	81.76	18.24
Qingdao	0.35	0.4	955	734	221	76.86	23.14
Qingdao	0.45	0.4	955	785	170	82.2	17.8

## Sheet: S15c cultural zone
City	FICI threshold	Functional zone	Cultural zone	Grid count (n)	Functional-zone total (n)	Within-functional-zone percentage (%)
Jinan	0.35	Commercial	Coffee-dominant	17	61	27.87
Jinan	0.35	Commercial	Hybrid	16	61	26.23
Jinan	0.35	Commercial	Tea-dominant	28	61	45.9
Jinan	0.35	Education	Coffee-dominant	24	98	24.49
Jinan	0.35	Education	Hybrid	27	98	27.55
Jinan	0.35	Education	Tea-dominant	47	98	47.96
Jinan	0.35	Mixed	Coffee-dominant	11	97	11.34
Jinan	0.35	Mixed	Hybrid	43	97	44.33
Jinan	0.35	Mixed	Tea-dominant	43	97	44.33
Jinan	0.35	Residential	Coffee-dominant	17	109	15.6
Jinan	0.35	Residential	Hybrid	31	109	28.44
Jinan	0.35	Residential	Tea-dominant	61	109	55.96
Jinan	0.35	Tourism	Coffee-dominant	30	90	33.33
Jinan	0.35	Tourism	Hybrid	33	90	36.67
Jinan	0.35	Tourism	Tea-dominant	27	90	30
Jinan	0.4	Commercial	Coffee-dominant	14	44	31.82
Jinan	0.4	Commercial	Hybrid	9	44	20.45
Jinan	0.4	Commercial	Tea-dominant	21	44	47.73
Jinan	0.4	Education	Coffee-dominant	17	68	25
Jinan	0.4	Education	Hybrid	13	68	19.12
Jinan	0.4	Education	Tea-dominant	38	68	55.88
Jinan	0.4	Mixed	Coffee-dominant	31	198	15.66
Jinan	0.4	Mixed	Hybrid	82	198	41.41
Jinan	0.4	Mixed	Tea-dominant	85	198	42.93
Jinan	0.4	Residential	Coffee-dominant	12	74	16.22
Jinan	0.4	Residential	Hybrid	20	74	27.03
Jinan	0.4	Residential	Tea-dominant	42	74	56.76
Jinan	0.4	Tourism	Coffee-dominant	25	71	35.21
Jinan	0.4	Tourism	Hybrid	26	71	36.62
Jinan	0.4	Tourism	Tea-dominant	20	71	28.17
Jinan	0.45	Commercial	Coffee-dominant	8	25	32
Jinan	0.45	Commercial	Hybrid	5	25	20
Jinan	0.45	Commercial	Tea-dominant	12	25	48
Jinan	0.45	Education	Coffee-dominant	12	47	25.53
Jinan	0.45	Education	Hybrid	8	47	17.02
Jinan	0.45	Education	Tea-dominant	27	47	57.45
Jinan	0.45	Mixed	Coffee-dominant	54	280	19.29
Jinan	0.45	Mixed	Hybrid	105	280	37.5
Jinan	0.45	Mixed	Tea-dominant	121	280	43.21
Jinan	0.45	Residential	Coffee-dominant	7	51	13.73
Jinan	0.45	Residential	Hybrid	14	51	27.45
Jinan	0.45	Residential	Tea-dominant	30	51	58.82
Jinan	0.45	Tourism	Coffee-dominant	18	52	34.62
Jinan	0.45	Tourism	Hybrid	18	52	34.62
Jinan	0.45	Tourism	Tea-dominant	16	52	30.77
Qingdao	0.35	Commercial	Coffee-dominant	33	163	20.25
Qingdao	0.35	Commercial	Hybrid	29	163	17.79
Qingdao	0.35	Commercial	Tea-dominant	101	163	61.96
Qingdao	0.35	Education	Coffee-dominant	61	203	30.05
Qingdao	0.35	Education	Hybrid	56	203	27.59
Qingdao	0.35	Education	Tea-dominant	86	203	42.36
Qingdao	0.35	Mixed	Coffee-dominant	41	159	25.79
Qingdao	0.35	Mixed	Hybrid	59	159	37.11
Qingdao	0.35	Mixed	Tea-dominant	59	159	37.11
Qingdao	0.35	Residential	Coffee-dominant	67	238	28.15
Qingdao	0.35	Residential	Hybrid	52	238	21.85
Qingdao	0.35	Residential	Tea-dominant	119	238	50
Qingdao	0.35	Tourism	Coffee-dominant	108	192	56.25
Qingdao	0.35	Tourism	Hybrid	56	192	29.17
Qingdao	0.35	Tourism	Tea-dominant	28	192	14.58
Qingdao	0.4	Commercial	Coffee-dominant	19	123	15.45
Qingdao	0.4	Commercial	Hybrid	21	123	17.07
Qingdao	0.4	Commercial	Tea-dominant	83	123	67.48
Qingdao	0.4	Education	Coffee-dominant	41	127	32.28
Qingdao	0.4	Education	Hybrid	33	127	25.98
Qingdao	0.4	Education	Tea-dominant	53	127	41.73
Qingdao	0.4	Mixed	Coffee-dominant	104	378	27.51
Qingdao	0.4	Mixed	Hybrid	116	378	30.69
Qingdao	0.4	Mixed	Tea-dominant	158	378	41.8
Qingdao	0.4	Residential	Coffee-dominant	52	170	30.59
Qingdao	0.4	Residential	Hybrid	40	170	23.53
Qingdao	0.4	Residential	Tea-dominant	78	170	45.88
Qingdao	0.4	Tourism	Coffee-dominant	94	157	59.87
Qingdao	0.4	Tourism	Hybrid	42	157	26.75
Qingdao	0.4	Tourism	Tea-dominant	21	157	13.38
Qingdao	0.45	Commercial	Coffee-dominant	13	83	15.66
Qingdao	0.45	Commercial	Hybrid	14	83	16.87
Qingdao	0.45	Commercial	Tea-dominant	56	83	67.47
Qingdao	0.45	Education	Coffee-dominant	24	79	30.38
Qingdao	0.45	Education	Hybrid	17	79	21.52
Qingdao	0.45	Education	Tea-dominant	38	79	48.1
Qingdao	0.45	Mixed	Coffee-dominant	151	547	27.61
Qingdao	0.45	Mixed	Hybrid	160	547	29.25
Qingdao	0.45	Mixed	Tea-dominant	236	547	43.14
Qingdao	0.45	Residential	Coffee-dominant	43	119	36.13
Qingdao	0.45	Residential	Hybrid	27	119	22.69
Qingdao	0.45	Residential	Tea-dominant	49	119	41.18
Qingdao	0.45	Tourism	Coffee-dominant	79	127	62.2
Qingdao	0.45	Tourism	Hybrid	34	127	26.77
Qingdao	0.45	Tourism	Tea-dominant	14	127	11.02

## Sheet: S15d trajectory
City	FICI threshold	Functional zone	Trajectory type	Grid count (n)	Functional-zone total (n)	Within-functional-zone percentage (%)
Jinan	0.35	Commercial	Coffee-rising	8	61	13.11
Jinan	0.35	Commercial	Stable coffee	14	61	22.95
Jinan	0.35	Commercial	Stable hybrid	6	61	9.84
Jinan	0.35	Commercial	Stable tea	25	61	40.98
Jinan	0.35	Commercial	Tea-rising	8	61	13.11
Jinan	0.35	Education	Coffee-rising	18	98	18.37
Jinan	0.35	Education	Stable coffee	20	98	20.41
Jinan	0.35	Education	Stable hybrid	7	98	7.14
Jinan	0.35	Education	Stable tea	37	98	37.76
Jinan	0.35	Education	Tea-rising	16	98	16.33
Jinan	0.35	Mixed	Coffee-rising	28	97	28.87
Jinan	0.35	Mixed	Stable coffee	7	97	7.22
Jinan	0.35	Mixed	Stable hybrid	14	97	14.43
Jinan	0.35	Mixed	Stable tea	30	97	30.93
Jinan	0.35	Mixed	Tea-rising	18	97	18.56
Jinan	0.35	Residential	Coffee-rising	23	109	21.1
Jinan	0.35	Residential	Stable coffee	9	109	8.26
Jinan	0.35	Residential	Stable hybrid	4	109	3.67
Jinan	0.35	Residential	Stable tea	45	109	41.28
Jinan	0.35	Residential	Tea-rising	28	109	25.69
Jinan	0.35	Tourism	Coffee-rising	17	90	18.89
Jinan	0.35	Tourism	Stable coffee	18	90	20
Jinan	0.35	Tourism	Stable hybrid	11	90	12.22
Jinan	0.35	Tourism	Stable tea	18	90	20
Jinan	0.35	Tourism	Tea-rising	26	90	28.89
Jinan	0.4	Commercial	Coffee-rising	6	44	13.64
Jinan	0.4	Commercial	Stable coffee	11	44	25
Jinan	0.4	Commercial	Stable hybrid	3	44	6.82
Jinan	0.4	Commercial	Stable tea	19	44	43.18
Jinan	0.4	Commercial	Tea-rising	5	44	11.36
Jinan	0.4	Education	Coffee-rising	14	68	20.59
Jinan	0.4	Education	Stable coffee	14	68	20.59
Jinan	0.4	Education	Stable hybrid	2	68	2.94
Jinan	0.4	Education	Stable tea	29	68	42.65
Jinan	0.4	Education	Tea-rising	9	68	13.24
Jinan	0.4	Mixed	Coffee-rising	44	198	22.22
Jinan	0.4	Mixed	Stable coffee	21	198	10.61
Jinan	0.4	Mixed	Stable hybrid	28	198	14.14
Jinan	0.4	Mixed	Stable tea	61	198	30.81
Jinan	0.4	Mixed	Tea-rising	44	198	22.22
Jinan	0.4	Residential	Coffee-rising	16	74	21.62
Jinan	0.4	Residential	Stable coffee	7	74	9.46
Jinan	0.4	Residential	Stable hybrid	2	74	2.7
Jinan	0.4	Residential	Stable tea	31	74	41.89
Jinan	0.4	Residential	Tea-rising	18	74	24.32
Jinan	0.4	Tourism	Coffee-rising	14	71	19.72
Jinan	0.4	Tourism	Stable coffee	15	71	21.13
Jinan	0.4	Tourism	Stable hybrid	7	71	9.86
Jinan	0.4	Tourism	Stable tea	15	71	21.13
Jinan	0.4	Tourism	Tea-rising	20	71	28.17
Jinan	0.45	Commercial	Coffee-rising	2	25	8
Jinan	0.45	Commercial	Stable coffee	6	25	24
Jinan	0.45	Commercial	Stable hybrid	2	25	8
Jinan	0.45	Commercial	Stable tea	11	25	44
Jinan	0.45	Commercial	Tea-rising	4	25	16
Jinan	0.45	Education	Coffee-rising	12	47	25.53
Jinan	0.45	Education	Stable coffee	9	47	19.15
Jinan	0.45	Education	Stable hybrid	0	47	0
Jinan	0.45	Education	Stable tea	22	47	46.81
Jinan	0.45	Education	Tea-rising	4	47	8.51
Jinan	0.45	Mixed	Coffee-rising	60	280	21.43
Jinan	0.45	Mixed	Stable coffee	36	280	12.86
Jinan	0.45	Mixed	Stable hybrid	33	280	11.79
Jinan	0.45	Mixed	Stable tea	87	280	31.07
Jinan	0.45	Mixed	Tea-rising	64	280	22.86
Jinan	0.45	Residential	Coffee-rising	10	51	19.61
Jinan	0.45	Residential	Stable coffee	5	51	9.8
Jinan	0.45	Residential	Stable hybrid	1	51	1.96
Jinan	0.45	Residential	Stable tea	24	51	47.06
Jinan	0.45	Residential	Tea-rising	11	51	21.57
Jinan	0.45	Tourism	Coffee-rising	10	52	19.23
Jinan	0.45	Tourism	Stable coffee	12	52	23.08
Jinan	0.45	Tourism	Stable hybrid	6	52	11.54
Jinan	0.45	Tourism	Stable tea	11	52	21.15
Jinan	0.45	Tourism	Tea-rising	13	52	25
Qingdao	0.35	Commercial	Coffee-rising	25	163	15.34
Qingdao	0.35	Commercial	Stable coffee	21	163	12.88
Qingdao	0.35	Commercial	Stable hybrid	7	163	4.29
Qingdao	0.35	Commercial	Stable tea	91	163	55.83
Qingdao	0.35	Commercial	Tea-rising	19	163	11.66
Qingdao	0.35	Education	Coffee-rising	41	203	20.2
Qingdao	0.35	Education	Stable coffee	45	203	22.17
Qingdao	0.35	Education	Stable hybrid	24	203	11.82
Qingdao	0.35	Education	Stable tea	61	203	30.05
Qingdao	0.35	Education	Tea-rising	32	203	15.76
Qingdao	0.35	Mixed	Coffee-rising	31	159	19.5
Qingdao	0.35	Mixed	Stable coffee	32	159	20.13
Qingdao	0.35	Mixed	Stable hybrid	24	159	15.09
Qingdao	0.35	Mixed	Stable tea	46	159	28.93
Qingdao	0.35	Mixed	Tea-rising	26	159	16.35
Qingdao	0.35	Residential	Coffee-rising	53	238	22.27
Qingdao	0.35	Residential	Stable coffee	49	238	20.59
Qingdao	0.35	Residential	Stable hybrid	12	238	5.04
Qingdao	0.35	Residential	Stable tea	90	238	37.82
Qingdao	0.35	Residential	Tea-rising	34	238	14.29
Qingdao	0.35	Tourism	Coffee-rising	40	192	20.83
Qingdao	0.35	Tourism	Stable coffee	81	192	42.19
Qingdao	0.35	Tourism	Stable hybrid	19	192	9.9
Qingdao	0.35	Tourism	Stable tea	18	192	9.38
Qingdao	0.35	Tourism	Tea-rising	34	192	17.71
Qingdao	0.4	Commercial	Coffee-rising	20	123	16.26
Qingdao	0.4	Commercial	Stable coffee	11	123	8.94
Qingdao	0.4	Commercial	Stable hybrid	5	123	4.07
Qingdao	0.4	Commercial	Stable tea	73	123	59.35
Qingdao	0.4	Commercial	Tea-rising	14	123	11.38
Qingdao	0.4	Education	Coffee-rising	24	127	18.9
Qingdao	0.4	Education	Stable coffee	31	127	24.41
Qingdao	0.4	Education	Stable hybrid	12	127	9.45
Qingdao	0.4	Education	Stable tea	39	127	30.71
Qingdao	0.4	Education	Tea-rising	21	127	16.54
Qingdao	0.4	Mixed	Coffee-rising	74	378	19.58
Qingdao	0.4	Mixed	Stable coffee	81	378	21.43
Qingdao	0.4	Mixed	Stable hybrid	47	378	12.43
Qingdao	0.4	Mixed	Stable tea	123	378	32.54
Qingdao	0.4	Mixed	Tea-rising	53	378	14.02
Qingdao	0.4	Residential	Coffee-rising	40	170	23.53
Qingdao	0.4	Residential	Stable coffee	35	170	20.59
Qingdao	0.4	Residential	Stable hybrid	8	170	4.71
Qingdao	0.4	Residential	Stable tea	60	170	35.29
Qingdao	0.4	Residential	Tea-rising	27	170	15.88
Qingdao	0.4	Tourism	Coffee-rising	32	157	20.38
Qingdao	0.4	Tourism	Stable coffee	70	157	44.59
Qingdao	0.4	Tourism	Stable hybrid	14	157	8.92
Qingdao	0.4	Tourism	Stable tea	11	157	7.01
Qingdao	0.4	Tourism	Tea-rising	30	157	19.11
Qingdao	0.45	Commercial	Coffee-rising	12	83	14.46
Qingdao	0.45	Commercial	Stable coffee	8	83	9.64
Qingdao	0.45	Commercial	Stable hybrid	4	83	4.82
Qingdao	0.45	Commercial	Stable tea	50	83	60.24
Qingdao	0.45	Commercial	Tea-rising	9	83	10.84
Qingdao	0.45	Education	Coffee-rising	14	79	17.72
Qingdao	0.45	Education	Stable coffee	19	79	24.05
Qingdao	0.45	Education	Stable hybrid	7	79	8.86
Qingdao	0.45	Education	Stable tea	28	79	35.44
Qingdao	0.45	Education	Tea-rising	11	79	13.92
Qingdao	0.45	Mixed	Coffee-rising	113	547	20.66
Qingdao	0.45	Mixed	Stable coffee	111	547	20.29
Qingdao	0.45	Mixed	Stable hybrid	59	547	10.79
Qingdao	0.45	Mixed	Stable tea	183	547	33.46
Qingdao	0.45	Mixed	Tea-rising	81	547	14.81
Qingdao	0.45	Residential	Coffee-rising	26	119	21.85
Qingdao	0.45	Residential	Stable coffee	31	119	26.05
Qingdao	0.45	Residential	Stable hybrid	3	119	2.52
Qingdao	0.45	Residential	Stable tea	38	119	31.93
Qingdao	0.45	Residential	Tea-rising	21	119	17.65
Qingdao	0.45	Tourism	Coffee-rising	25	127	19.69
Qingdao	0.45	Tourism	Stable coffee	59	127	46.46
Qingdao	0.45	Tourism	Stable hybrid	13	127	10.24
Qingdao	0.45	Tourism	Stable tea	7	127	5.51
Qingdao	0.45	Tourism	Tea-rising	23	127	18.11

## Sheet: S15e association tests
City	FICI threshold	Association tested	Sample size (n)	Chi-square statistic	Degrees of freedom	p-value	Cramér's V
Jinan	0.35	Functional zone × cultural zone	455	27.797	8	<0.001	0.175
Jinan	0.35	Functional zone × trajectory type	455	41.643	16	<0.001	0.151
Jinan	0.4	Functional zone × cultural zone	455	32.857	8	<0.001	0.19
Jinan	0.4	Functional zone × trajectory type	455	37.499	16	0.002	0.144
Jinan	0.45	Functional zone × cultural zone	455	21.248	8	0.007	0.153
Jinan	0.45	Functional zone × trajectory type	455	31.567	16	0.011	0.132
Qingdao	0.35	Functional zone × cultural zone	955	114.215	8	<0.001	0.245
Qingdao	0.35	Functional zone × trajectory type	955	121.867	16	<0.001	0.179
Qingdao	0.4	Functional zone × cultural zone	955	108.707	8	<0.001	0.239
Qingdao	0.4	Functional zone × trajectory type	955	118.565	16	<0.001	0.176
Qingdao	0.45	Functional zone × cultural zone	955	95.723	8	<0.001	0.224
Qingdao	0.45	Functional zone × trajectory type	955	99.952	16	<0.001	0.162
